# Supplementary material for: Long-Term Correlation between Influenza Vaccination Coverage and Incidence of Influenza-Like Illness in 14 European Countries
Source: PLoS One. 2016 Sep 29;11(9):e0163508. doi: 10.1371/journal.pone.0163508 (PMC5042488; doi:10.1371/journal.pone.0163508)
Supplement: S3 Table — (XLSX) [file pone.0163508.s003.xlsx]

## Sheet: DK
Denmark
Influenza season	Total population			Elderly population			Vaccination coverage
	Denominator	ILI cases	ILI incidence	Denominator	ILI cases	ILI incidence	Total population	Elderly (65+) population
2002/2003	191231	7949	415.68	26692.2	828	310.2		30
2003/2004	187828	7300	388.65	29588	820	277.14		47
2004/2005	192552	5417	281.33	26891.6	611	227.21		52
2005/2006	202748	5343	263.53	28441.7	546	191.97		55
2006/2007	191300	5270	275.48	29724.3	517	173.93		54
2007/2008	188998	3197	169.16	29441.5	338	114.8		54
2008/2009	188514	3836	203.49	27483.5	447	162.64		54
2009/2010	294281	10906	370.6	45840.1	697	152.05	10	50
2010/2011	270169	9519	352.34	42087.9	652	154.91	10	47
2011/2012	229537	3708	161.54	35758.2	309	86.41	10	48
2012/2013	289316	7358	254.32	44941.9	770	171.33	10	45
2013/2014	210515	2614	124.17	38344.5	220	57.37	11	47
Influenza-like illness (ILI) incidence = totale ILI cases / denominator * 10 000
Influenza incidence = (total ILI cases*percentage influenza positives = total influenza cases) / denominator *10 000

## Sheet: ENG
England
Influenza season	Total population			Elderly population			Vaccination coverage
	Denominator	ILI cases	ILI incidence	Denominator	ILI cases	ILI incidence	Elderly (65+) population
1996/1997	579566	11754	202.81	85736.7	1225	142.88	54
1997/1998	578246	7229	125.02	86363.1	634	73.41	59
1998/1999	550102	8803	160.03	83585.5	1130	135.19	49
1999/2000	554369	7737	139.56	84417.6	1138	134.81	53
2000/2001	534054	4746	88.87	80593.8	323	40.08	65
2001/2002	501915	3242	64.59	76471.6	332	43.41	68
2002/2003	511880	2988	58.37	77216.9	275	35.61	69
2003/2004	518208	3669	70.8	79025.7	423	53.53	71
2004/2005	524000	3186	60.8	79914.9	304	38.04	72
2005/2006	634496	3447	54.33	97806	282	28.83	75
2006/2007	816886	3689	45.16	125392	351	27.99	74
2007/2008	815169	3371	41.35	125671	321	25.54	74
2008/2009	766189	4105	53.58	125487	488	38.89	74
2009/2010	754369	4569	60.57	121704	335	27.53	72
2010/2011	698144	5468	78.32	113434	410	36.14	73
2011/2012	600951	1737	28.9	99207.8	171	17.24	74
2012/2013	389791	1452	37.25	77752.8	146	18.78	73
Influenza-like illness (ILI) incidence = totale ILI cases / denominator * 10 000
Influenza incidence = (total ILI cases*percentage influenza positives = total influenza cases) / denominator *10 000

## Sheet: FR
France
Influenza season	Total population						Elderly population			Vaccinatiegraad
	Denominator	ARI cases	ARI incidence	Percentage influenza positive	Total influenza cases	Influenza incidence	Denominator	ARI cases	ARI incidence	Total population	Elderly (65+) population
2001/2002	332446	186946	5623.35	0.26	48244	1451.18	44902.6	14542	3238.56	22	65
2002/2003	332256	186495	5612.99	0.19	35021	1054.04	45094	12539	2780.64	23	67
2003/2004	339801	201527	5930.74	0.28	56696	1668.51	46253.8	14583	3152.82	22	65
2004/2005	324966	191619	5896.59	0.28	53531	1647.28	43639	15025	3443.02	23	64
2005/2006	342405	180108	5260.09	0.19	33524	979.07	45926.5	13255	2886.14	24	63
2006/2007	356073	176871	4967.26	0.22	39788	1117.41	49482.8	13182	2663.95	21	63
2007/2008	375748	186178	4954.87	0.27	51042	1358.41	52294.1	15055	2878.91	21	64
2008/2009	346159	169640	4900.64	0.34	57902	1672.7	47279.9	13653	2887.7	21	65
2009/2010	355790	188221	5290.23	0.35	66358	1865.09	55678.2	10558	1896.25	21	64
2010/2011	315403	166107	5266.51	0.36	60514	1918.63	48328	9946	2058.02	18	56
2011/2012	301596	157070	5207.96	0.35	54514	1807.52	45832.8	11106	2423.15	19	55
2012/2013	288549	167031	5788.65				44306.1	11901	2686.08		53
2013/2014	284465	129069	4537.26				45794.2	10046	2193.73		52
Influenza-like illness (ILI) incidence = totale ILI cases / denominator * 10 000
Influenza incidence = (total ILI cases*percentage influenza positives = total influenza cases) / denominator *10 000
ARI incidentie = totale ARI cases / denominator * 10 000
Influenza incidentie = (totale ARI cases*percentage influenza positief = totale influenza cases) / denominator *10 000

## Sheet: DE
Germany
Influenza season	Total population						Elderly population			Vaccinatiegraad
	Denominator	ARI cases	ARI incidence	Percentage influenza positive	Total influenza cases	Influenza incidence	Denominator	ARI cases	ARI incidence	Total population	Elderly (60+) population
2000/2001	381102	381102	4123.71				159738	27272	1707.3		31
2001/2002	1.13657e+06	435420	3831.01	0.24	105638	929.45	202238	35811	1770.73	27	49
2002/2003	1.26106e+06	549555	4357.87	0.46	254985	2021.98	217834	45860	2105.27	22	46
2003/2004	1.29027e+06	441864	3424.58	0.2	87738	680	249623	36621	1467.05	25	44
2004/2005	1457056	547942	3760.61	0.32	172686	1185.17	285573	45538	1594.62	26	52
2005/2006	1.7037e+06	658194	3863.32	0.32	213808	1254.96	338696	46753	1380.38	33	59
2006/2007	1.49919e+06	520744	3473.5	0.46	238895	1593.49	287632	35714	1241.65	27	50
2007/2008	1.45254e+06	473018	3256.48	0.45	213541	1470.12	275766	33513	1215.27	31	57
2008/2009	1.47394e+06	455756	3092.09	0.52	235597	1598.42	290973	32824	1128.08	28	55
2009/2010	1.40449e+06	485080	3453.77	0.38	185441	1320.34	272019	31683	1164.74	27	48
2010/2011	1.23561e+06	389771	3154.48	0.5	192944	1561.53	228471	27228	1191.75	21	51
2011/2012	1.19262e+06	439392	3684.25	0.23	102317	857.92	210165	32864	1563.72	20	42
2012/2013	1.23987e+06	534518	4311.09	0.47	253716	2046.32	238043	44541	1871.13	17	37
Influenza-like illness (ILI) incidence = totale ILI cases / denominator * 10 000
Influenza incidence = (total ILI cases*percentage influenza positives = total influenza cases) / denominator *10 000
ARII incidentie = totale ARI cases / denominator * 10 000
Influenza incidentie = (totale ARI cases*percentage influenza positief = totale influenza cases) / denominator *10 000

## Sheet: HU
Hungary
Influenza season	Total population						Vaccination coverage
	Denominator	ILI cases	ILI incidence	Percentage influenza positive	Total influenza cases	Influenza incidence	The total population
2006/2007	2.19907e+06	79896	363.32	0.68	54537	248	10
2007/2008	2.15117e+06	78164	363.36	0.34	26236	121.96	11
2008/2009	2.16061e+06	111301	515.14	0.2	22545	104.35	12
2009/2010	2.20914e+06	113046	511.72	0.21	23343	105.67	12
2010/2011	2.17438e+06	109018	501.37	0.14	15110	69.49	10
2011/2012	2.15656e+06	75874	351.83	0.3	22697	105.25	10
2012/2013	2.15107e+06	75207	349.63	0.29	21611	100.47	10
2013/2014	2.17939e+06	62965	288.91	0.15	9686	44.44	9
Influenza-like illness (ILI) incidence = totale ILI cases / denominator * 10 000
Influenza incidence = (total ILI cases*percentage influenza positives = total influenza cases) / denominator *10 000

## Sheet: IRL
Ireland
Influenza season	Elderly population			Vaccination coverage
	Denominator	ILI cases	ILI incidence	Elderly (65+) population)
2003/2004	9822.7	53	53.96	62
2004/2005	11094.1	28	25.24	61
2005/2006	15286	46	30.09	63
2006/2007	18105.8	46	25.41	61
2007/2008	20591.3	41	19.91	62
2008/2009	23013.8	96	41.71	70
2009/2010	25734.6	105	40.8	54
2010/2011	28440.6	116	40.79	60
2011/2012	28297.5	79	27.92	56
2012/2013	29940.7	115	38.41	57
2013/2014	29989.4	103	34.35	59
Influenza-like illness (ILI) incidence = totale ILI cases / denominator * 10 000
Influenza incidence = (total ILI cases*percentage influenza positives = total influenza cases) / denominator *10 000

## Sheet: IT
Italy
Influenza season	Total population						The elderly (65+) population			Vaccinatiegraad
	Denominator	ILI cases	ILI incidence	Percentage influenza positive	Total influenza cases	Influenza incidence	Denominator	ILI cases	ILI incidence	The total population	The elderly (65+) population
1999/2000	774216	69931	903.25	0.23	15926	205.7	169697	10804	636.66	11	41
2000/2001	856591	46217	539.55	0.14	6276	73.27	200414	4074	203.28	13	51
2001/2002	955424	75746	792.8	0.21	15780	165.16	204204	6639	325.12	14	55
2002/2003	993413	94622	952.49	0.16	15207	153.08	194941	10392	533.08	16	60
2003/2004	927738	48249	520.07	0.14	6613	71.28	225805	6724	297.78	18	63
2004/2005	585347	79500	1358.17	0.31	24578	419.89	192314	15117	786.06	18	67
2005/2006	1.11236e+06	45923	412.84	0.1	4393	39.49	219865	4193	190.71	19	68
2006/2007	1.89374e+06	409889	2164.45	0.38	154674	816.77	1.05141e+06	5731	54.51	19	67
2007/2008	1.11156e+06	92739	834.31	0.15	13819	124.32	221708	7807	352.13	18	65
2008/2009	867995	54913	632.64	0.41	22410	258.18	165034	4388	265.88	19	66
2009/2010	1.0419e+06	99291	952.98	0.23	22954	220.31	208089	4159	199.87	20	66
2010/2011	1.05001e+06	100050	952.85	0.37	37486	357.01	210769	5172	245.39	17	60
2011/2012	926841	81954	884.23	0.5	40795	440.15	191143	7109	371.92	18	63
2012/2013	931171	97475	1046.8	0.54	52799	567.02	196624	6648	338.11	15	54
2013/2014	900396	66998	744.09	0.3	20201	224.36	194178	5595	288.14	16	55
Influenza-like illness (ILI) incidence = totale ILI cases / denominator * 10 000
Influenza incidence = (total ILI cases*percentage influenza positives = total influenza cases) / denominator *10 000

## Sheet: LV
Latvia
Influenza season	Total population						The elderly (65+) population			Vaccination coverage
	Denominator	ARI cases	ARI incidence	Percentage influenza positive	Total influenza cases	Influenza incidence	Denominator	ARI cases	ARI incidence	Total population	The elderly (65+) population
2003/2004	194185	53038	2731.31	0.47	24751	1274.61	28297.9	1870	660.83	3
2004/2005	200332	58485	2919.4	0.17	9969	497.62	32264	2497	773.93	2
2005/2006	182274	59907	3286.65	0.4	23773	1304.25	26756	2849	1064.81	14
2006/2007	212647	81007	3809.47	0.55	44613	2097.99	27689.8	3987	1439.88	1	2.4
2007/2008	202898	74102	3652.17	0.63	46314	2282.62	31703.7	3527	1112.49	1	2.4
2008/2009	219898	64478	2932.18	0.51	33025	1501.83	34957	2123	607.32	1	2.4
2009/2010	107269	35611	3319.78	0.24	8504	792.77	17038.2	772	453.1	1	2.1
2010/2011	111515	34505	3094.21	0.5	17423	1562.39	20142.3	1173	582.36	0.6	1.6
2011/2012	104802	38091	3634.55	0.45	17202	1641.37	14989	988	659.15	0.5	1.7
2012/2013	100584	36058	3584.88	0.58	21080	2095.77	17474.4	1177	673.56	0.4	1.8
2013/2014	109487	30424	2778.78	0.75	22818	2084.08	20081.3	853	424.77	0.8	2.9
Influenza-like illness (ILI) incidence = totale ILI cases / denominator * 10 000
Influenza incidence = (total ILI cases*percentage influenza positives = total influenza cases) / denominator *10 000

## Sheet: LT
Lithuania
Influenza season	Total population						Vaccination coverage
	Denominator	ILI cases	ILI incidence	Percentage influenza positive	Total influenza cases	Influenza incidence	The total population	The elderly (65+)population
2005/2006	1.35567e+06	19949	147.15	0.13	2644	19.5	4	2
2006/2007	1.35071e+06	20300	150.29	0.12	2488	18.42	2	2
2007/2008	1.34415e+06	7371	54.84	0.23	1727	12.85	6	13
2008/2009	1.33742e+06	6978	52.17	0.38	2668	19.95	8	24
2009/2010	1.33156e+06	20179	151.54	0.52	10500	78.85	8	22
2010/2011	3.43814e+06	41849	121.72	0.45	18669	54.3	6	17
2011/2012	3.19398e+06	4867	15.24	0.29	1404	4.4	6	19
2012/2013	3.04766e+06	49220	161.5	0.72	35288	115.79	7	19
Influenza-like illness (ILI) incidence = totale ILI cases / denominator * 10 000
Influenza incidence = (total ILI cases*percentage influenza positives = total influenza cases) / denominator *10 000

## Sheet: NL
the Netherlands
the Netherlands
Influenza season	The total population						The elderly population			Vaccination coverage
	Denominator	ILI cases	ILI incidence	Percentage influenza positive	Total influenza cases	Influenza incidence	Denominator	ILI cases	ILI incidence	The total population	The elderly (65+) population
1991/1992	138215	3994	288.97				17984.2	415	230.76	7	28
1992/1993	140206	4053	289.07				18409.2	362	196.64	9	31
1993/1994	141328	3772	266.9				18567.2	414	222.97	10	38
1994/1995	147002	2668	181.49				19333.2	236	122.07	11	40
1995/1996	143745	3526	245.3				18980.7	379	199.68	11	43
1996/1997	136608	2868	209.94	0.28	802	58.71	18094.9	331	182.92	13	76
1997/1998	133307	2462	184.69	0.24	596	44.71	17553.9	326	185.71	15	79
1998/1999	133807	3348	250.21	0.24	817	61.06	17648.5	370	209.65	15	80
1999/2000	138442	2820	203.7	0.29	804	58.07	18952.2	406	214.22	17	81
2000/2001	137604	1423	103.41	0.21	302	21.95	18875.8	131	69.4	17	81
2001/2002	130099	1920	147.58	0.62	1187	91.24	17812	210	117.9	17	81
2002/2003	124335	976	78.5	0.27	261	20.99	16919.3	96	56.74	18	81
2003/2004	110825	1126	101.6	0.3	342	30.86	15307.7	176	114.97	18	82
2004/2005	128280	2375	185.14	0.44	1052	82.01	17520.3	382	218.03	18	82
2005/2006	113016	1778	157.32	0.32	572	50.61	15813.5	250	158.09	18	84
2006/2007	97343.2	1042	107.04	0.24	253	25.99	13859.3	138	99.57	19	82
2007/2008	114389	1568	137.08	0.3	465	40.65	17537.6	237	135.14	19	82
2008/2009	100252	1690	168.57	0.3	509	50.77	15907.1	297	186.71	22	83
2009/2010	156468	2684	171.54	0.31	824	52.66	21534.5	311	144.42	22	81
2010/2011	114899	1472	128.11	0.4	588	51.18	18501.5	187	101.07	21	81
2011/2012	106184	1202	113.2	0.19	233	21.94	17672.8	222	125.62	20	77
2012/2013	101415	2178	214.76	0.33	724	71.39	18228.8	391	214.5	20	74
2013/2014	113059	1418	125.42	0.15	213	18.84	21023.4	305	145.08	19	72
Influenza-like illness (ILI) incidence = totale ILI cases / denominator * 10 000
Influenza incidence = (total ILI cases*percentage influenza positives = total influenza cases) / denominator *10 000

[truncated: 4 more sheets: PT, RO, SK, ES]
